# Supplementary material for: Oral administration of Lactiplantibacillus plantarum GKK1 ameliorates atopic dermatitis in a mouse model
Source: Front Microbiol. 2025 Jun 3;16:1566594. doi: 10.3389/fmicb.2025.1566594 (PMC12170587; doi:10.3389/fmicb.2025.1566594)
Supplement: Supplementary file 1 [file Table_1.xlsx]

## Sheet: Figere 1 (B)
Weight (g)
group	control								AD								GKK1-L								GKK1-H
label of mice	1	2	3	4	5	6	7	8	1	2	3	4	5	6	7	8	1	2	3	4	5	6	7	8	1	2	3	4	5	6	7	8
Day -2	23.9	22.89	21.97	25.08	23.86	23.8	23.43	24.24	24.04	22.02	22.45	23.17	23.19	24.55	23.5	21.88	24.09	22.02	25	22.64	22.63	23.04	23.51	22.1	23.29	23.44	23.19	24.07	23.25	23.85	23.11	23.87
Day 6	25.43	23.75	23.43	26.73	25.5	25.07	24.85	24.08	24.4	22.93	23.79	23.95	24.15	25.58	25.1	23.91	25.15	23.93	26.53	25.73	23.57	24.33	24.6	23.09	24.81	25.2	23.9	25.09	23.68	25.27	24.28	25.19
Day 13	25.75	23.35	22.85	26.55	25.95	25.6	25	24.6	24.75	23.4	24.15	25.05	24.45	26.15	25.15	24.1	25	23.95	26.45	25.15	23.65	24.55	25.05	23.45	24.95	26.1	24.55	25	24.55	25.6	25.7	25.7
Day 20	27.8	24.1	23.85	27.9	26.1	26.5	25	25.5	25.15	24.35	25.05	25.95	25.75	27.55	26.15	25.55	26.75	25.5	27.9	26.75	25.35	26.1	26.1	23.55	25.4	27.5	25.1	26.15	25.65	27.3	27.45	26.3
Day 27	27.8	23.9	23.85	27.5	26.4	27	26.05	25.45	24.65	23.45	24.5	25.6	24.75	27.35	26	25.55	26.7	25	28	25.85	25.2	25.5	26.3	24.3	25.2	26.9	25.25	26.45	25.7	26.25	26.65	26.35
Day 34	28.53	25.13	25.25	29.33	27.29	28.17	27.36	25.87	26.74	25.38	26.7	27.48	26.56	28.31	27.35	26.3	27.4	25.83	28.28	26.09	27.28	27.61	27.78	25.84	27.5	28.77	27.72	27.86	26.54	28.3	28.77	27.85
Day 41	28.64	25.3	25.26	29.29	27.39	28.74	27.46	26.93	27.13	25.54	26.79	28.05	26.91	28.57	27.7	26.32	28.04	26.5	28.29	26.73	27.2	26.77	27.78	25.79	26.22	28.53	26.98	27.58	26.1	27.94	27.98	28.08

## Sheet: Figure 2 (E)
Dermatitis score
group	control	AD	GKK1-L	GKK1-H
	0	6	4	2
	0	6	4.5	5.5
	0.5	9	7.5	6.5
	0.5	7	5.5	6.5
	0.5	7.5	4	5.5
	0	8.5	8	3
	0	8	5	7
	0	11	5.5	5

## Sheet: Figure 3 (A)
Epidermis scroe
group	control	AD	GKK1-L	GKK1-H
	0	5	0	1
	0	6	1	2
	0	1	0	4
	0	1	1	4
	0	1	0	0
	0	8	7	0
	0	3	2	0
	0	8	5	0

## Sheet: Figure 3 (B)
Dermis score
group	control	AD	GKK1-L	GKK1-H
	0	4	0	0
	0	4	0	2
	0	0	0	2
	0	2	0	2
	0	0	0	0
	0	6	1	0
	0	0	1	0
	0	4	3	0

## Sheet: Figure 4 (A)
Serum IgE (ng/mL)
group	control	AD	GKK1-L	GKK1-H
	782.424	21708.9	30248.2	48176.2
	907.817	71584.1	23344	21906.6
	373.913	37028.1	45320.7	17801.2
	672.721	68428	39855.5	72038.8
	1406.05	60542.8	51437.2	58872.7
	933.701	60424.7	67177.7	28887.2
	232.104	37736.5	26893.8	38684.6
	1571.71	54452.2	34926.9	34888

## Sheet: Figure 4 (B)
Serum IgG1/IgG2a
group	control	AD	GKK1-L	GKK1-H
	48.0568	135.859	165.612	165.309
	46.8302	171.908	220.166	164.731
	54.8813	153.935	205.966	285.638
	48.2065	271.196	110.826	165.293
	62.1839	165.21	324.637	172.17
	40.843	375.538	160.812	198.867
	51.848	209.413	117.777	198.246
	36.2311	255.338	169.028	98.489

## Sheet: Figure 5 (A)
IL-2 (pg/mL)
group	control	AD	GKK1-L	GKK1-H
	141.909	22.948	16.974	142.429
	142.818	122.169	149.961	77.1039
	182.948	60.7403	124.766	82.6883
	139.312	22.948	68.6623	76.8442
	142.948	48.2727	387.234	13.8571
	127.623	82.5584	114.636	255.286
	47.1039	125.805	261.519	163.727
	57.3636	37.1039	149.701	176.584

## Sheet: Figure 5 (B)
IL-4 (pg/mL)
group	control	AD	GKK1-L	GKK1-H
	0	13.1856	8.03093	19.0619
	0	2.7732	19.0619	2.05155
	0	22.567	3.80412	7.10309
	0	11.1237	8.34021	1.12371
	0	20.0928	9.98969	0.814433
	0	18.4433	0	14.0103
	6.89691	32.1443	13.5979	6.48454
	0.298969	2.6701	12.3608	0

## Sheet: Figure 5 (C)
IL-5 (pg/mL)
group	control	AD	GKK1-L	GKK1-H
	5	37.9268	40.1219	31.8293
	5.4878	19.3902	20.1219	15.2439
	3.78049	56.7073	11.0976	22.8049
	5	25.4878	17.6829	6.46342
	3.29268	26.2195	28.9024	31.0976
	37.439	26.9512	5.2439	15.7317
	25	27.6829	13.0488	17.6829
	6.95122	35.4878	16.7073	9.87805

## Sheet: Figure 5 (D)
IL-10 (pg/mL)
group	control	AD	GKK1-L	GKK1-H
	95.125	641.375	1101.38	647.625
	162.625	408.875	540.125	367.625
	168.875	983.875	358.875	476.375
	147.625	652.625	467.625	76.8442
	98.875	846.375	738.875	832.625
	158.875	760.125	293.875	603.875
	47.1039	543.875	471.375	490.125
	265.125	653.875	397.625	132.625

[truncated: 7 more sheets: Figure 5 (E), Figure 6 (A), Figure 6 (B), Figure 7 (A), Figure 7 (B), Figure 7 (C), Figure 7 (D)]
